# Supplementary material for: Oncologic outcomes of Bacillus Calmette-Guérin therapy in elderly patients with non-muscle-invasive bladder cancer: A meta-analysis
Source: PLoS One. 2022 May 19;17(5):e0267934. doi: 10.1371/journal.pone.0267934 (PMC9119482; doi:10.1371/journal.pone.0267934)
Supplement: S1 Data — (XLSX) [file pone.0267934.s003.xlsx]

## Sheet: Sheet1
study	year	author	country	patients number	mean age	male	cancer type	subtype	notes	treatment protocol	follow up time	end points	age category	HR (adjusted) recurrence free survival	HR (unadjusted) recurrence free	HR (adjusted) time to progression	HR (unadjusted) time to progression	HR (adjusted) overal survival	HR (unadjusted) overal survival	OR(adjusted)	OR(unadjusted)
1	1998	Takashi	Japan	84	65.3+10.	63/21	CIS	primary 31 in situ/ subsequent (found after gross neoplasm)/ concomitant(found together with a gross neoplasm)		weekly administered for 8 or 10 weeks as a rule. Maintenance therapy was not performed	56 month	complete response on the basis of negative histological and cytological findings/ recurrence-free efined as positive cytological or histological demonstration of any type of transitional cell carcinoma	60 years old(67 patients)							9.9 (1.0 -95.0) 0.046 for complete response/ p<0.05 for 5 year recurrence free rates/ adjusted
2	2004	Andius	Sweden	173	70+0.7	0.849	CIS	Primary CIS 41 Secondary CIS 132 With concomitant tumour 50 Without concomitant tumour 82 Previous T1G3 tumour 51	Twenty-three patients were treated with chemotherapy after the CIS diagnosis but many patients were not treated with intravesical therapy until after numerous resections/ Twenty-four patients received fewer than six instillations./119 patients with first negative cystoscopy	6 week induction instillation and monthly maintenance for 1–2 years was performed routinely	73 months as mean follow up72 months(6-154 months)	Recurrence was defined as positive cytology or a tumour that was resected or fulgurated/ Progression was defined as detrusor muscle invasion, prostatic stromal invasion or metastatic disease.	continuous	1.039 (1.051–1064), 0.0014		not significant(not mentioned)
3	2007	Herr	USA	805	65(24–93)	0.76	multiple or recurrent high-grade Ta, T1, and/or carcinoma in situ	Ta 396/ T1 409/ CIS 629		six weekly instillations of BCG therapy.	6 month and 5 years	complete response was defined at 6 months as negative biopsy and urine cytology findings/ cancer-free survival time/ Tumor recurrence was defined as any tumor on biopsy or positive urine cytology during follow-up examinations	50 81 (10%) 50–59 182 (22%) 60–69 282 (35%) 70–79 205 (26%) 80 55 (7%)	Continuous variable 1.0 (0.99–1.1) 0.75/ Categorical variable by decade 1.1 (0.96–1.2) 0.23/ Categorical variable by age ( 70 vs. 70 yr) 1.3 (1.1–1.5) 0.03
4	2008	Fernandez-Gomez	Spain	1062	66(58-72)	0.895	Ta 214 (20.2) T1 848 (79.8)	Ta 214 (20.2) T1 848 (79.8)		instillation was repeated once weekly for 6 consecutive weeks and thereafter once every 2 weeks, six times more. Every patient would receive a total of 12 instillations within 5–6 mo after as maintanence surgical intervention	65 month	Time to first recurrence (disease-free interval): time from randomization to the date of the first bladder recurrence / Time to progression to muscle-invasive disease: time from randomization to the date of first increase to stage T2 or higher disease in the bladder	<60: 331 (31.2) 61–70: 394 (37.1)/ >70: 337 (31.7) /		61–70: 1.296 (0.989 1.697) >70: 1.502 (1.140 1.980) / 0.0151	61–70: 1.743 (1.123 2.706) / >70: 1.863 (1.181 2.940)/ 0.0174	61–70: (1.568 1.004) 2.447/ >70: 1.738 (1.098 2.753)/ 0.0520*
5	2008	Takenaka	Japan	185	68.2(39–91)	0.83	CIS	Primary, concomitant, and secondary CIS was found in 62 (33.5%), 60 (32.4%) and 63 (34.1%) patients, respectively.		eight weekly instillations of 80 mg (total, 640 mg) of Tokyo 172 strain BCG in 40 mL of normal saline, starting two to three weeks after diagnostic biopsies and TUR of visible tumors. Maintenance therapy was not performed.	37.5 month	Progression was defined as recurrence with bladder tumors of pT1 in patients without a previous history of T1 disease, while with bladder tumors of pT2 or more in patients with a previous history of T1 disease/	60 years			RR:0.705 (0.235–2.044)/ 0.4856
6	2010	Boorijan	USA	1021	64	0.74		TaG3 tumours, T1 cancer, or carcinoma in situ (CIS)		induction (weekly treatments for 6 weeks) BCG therapy for NMI UC of the bladder	5 years	Recurrence was defined as visual and/or biopsy confirmed evidence of tumour at cystoscopy, or by positive urine cytology/ Progression was defined as the development of an invasive tumour of higher stage or by the presence of metastatic disease.	continuous	1.00 (1.00–1.01), 0.59		1.00 (0.99–1.02), 0.59
7	2010	Chade	USA	476	66.7 (13.1)	0.817	primary or secondar y CIS		analysis in 392 patients	course of 6 weekly intravesical instillations.	5.1 years	time to progression to invasive disease (≥cT1) or radical cystectomy (RC) before progression, and progression to muscle-invasive disease (≥cT2) or RC before progression	continuous	Progression to invasive disease (≥cT1) or radical cystectomy :1.01 (0.99–1.02) 0.178 / Progression to muscle- invasive disease (≥cT2) or radical cystectomy: 1.01 (0.99–1.02) 0.568
8	2010	Kohjimoto	Japan	491	69(22-92)	0.862	NMIBC(TCC)			BCG (Tokyo 172 strain) administered weekly for six consecutive weeks except for	44.5 months	Tumor recurrence was deWned as biopsy proven tumor, positive urine cytology, or any TCC regardless of the presenting location/ Tumor progression was deWned as either a shift to stage T2–T4 disease or evidence of extravesical TCC	50–59, 60–69(reference group), 70–79, and 80 years or older	Younger than 50: 0.820 (0.382–1.757) 0.609 / 50–59: 0.674 (0.361–1.258) 0.215 /70–79: 1.229 (0.816–1.852) 0.323 / 80 or Older:2.250 (1.470–3.443) <0.001	Younger than 50: 0.780 (0.371–1.642) 0.513 / 50–59: 0.591 (0.322–1.086) 0.090/ 70–79:1.147 (0.774–1.701) 0.494 / 80 or Older: 2.483 (1.660–3.713) <0.001	Younger than 50:0.651 (0.078–5.438) 0.692 / 50–59: 0.715 (0.199–2.565) 0.607/ 70–79: 1.784 (0.779–4.087) 0.171 / 80 or Older: 2.805 (1.175–6.693) 0.020	Younger than 50: 0.328 (0041–2.636) 0.294 / 50–59:0.737 (0.232–2.345) 0.606/ 70–79: 1.596 (0.743–3.427) 0.231 / 80 or Older: 2.827 (1.260–6.344) 0.012
9	2011	Margel	Canada	238	70 years (range 28-90)	0.764	T1, Ta, CIS		maintanence in 152 patients	completed a full induction course of intravesical BCG. The same intravesical BCG strain (Oncotice, Organon Teknika, Corp., Durham, NC) and dose (81 mg in 50 mL normal saline) once weekly for 6 weeks was given to all patients. Maintenance BCG (Lamm protocol) was considered the standard of care for this high-risk group at our institution after the year 2000 and was offered to all patients.	38 months		75 years/ and 10 incremental	not significant		2.1 (1.7-4.95) .001
10	2011	Yuge	Japan	447		0.823	CIS								P = 0.152
11	2013	Ajili	Tunisia	112		0.902	high-risk NMIBC			All the patients had received 6 weekly instillations of BCG (BCG Pasteur strain, 75mg in 50mL saline), 3–6 weeks after the last transurethral resectionurinary cytology and cystoscopic examination were performed. If these examinations were negative, patients continued on maintenance treatment, which consisted of 24 additional monthly instillations	30 months		≥60 79 (70.5) / ≥70 43 (38.4)	60 year: 0.805 (0.385–1.687, 0.566)/ 70 year: 1.941 (0.920–4.094), 0.082	60 year: 1.198 (0.557–2.579), 0.643 / 70 year: 1.384 (0.734–2.611), 0.315
12	2013	Dal Moro	Italy	341	63.6 years, 28–88	0.854	Ta-T1 HG and carcinoma in situ	primary high-risk BC	a low dose of BCG was used (27mg)/no significancy was observed (p=0.94)		60 months		50> , 50–59, 60–69, 70–79, X80
13	2013	Alvarez-Mu´gica	Spain	108	65.6±9.7	0.926	primary-stage T1HG urothelial carcinoma with complete TUR	nor the presence of CIS was considered a selection criterion		Induction and maintenance courses were given to all patients treated with BCG. Instillation 1 (BCG, Connaught strain) was given 14 d after TUR, repeated weekly for 6 consecutive weeks, and thereafter every 2 wk for six additional instillations within 5–6 mo after TUR	77 month (range: 5–235 mo).	Progression was defined as muscular invasion (stage T2) or metastatic disease/ recurrence	>65 yr : 30 patients(38.4%)	0.74 (0.35–1.53), 0.413		0.90 (0.23–1.47), 0.251
14	2014	Oddens	Belgium	546		0.786	intermediate- or high-risk Ta T1 (without carcinoma in situ) NMIBC			BCG with or without INH weekly for 6 consecutiveweeks starting 7–15 d after TUR. initial six instillations were followed by three weekly instillations at months 3, 6, 12, 18, 24, 30, and 36.	9.2 years	time to first bladder recurrence with secondary end points of time to muscle-invasive disease, time to distant metastases, time to progression (muscle invasion or distant metastases), overall duration of survival, and time to death due to bladder cancer	>70 year: 186 (34.1%)	1.17 (0.88–1.57), 0.29, Age, continuous 1.00 (0.98–1.01) 0.64	1.26 (0.95–1.66), 0.11/ Age, continuous 1.00 (0.99–1.02) 0.88	1.89 (1.07–3.34), 0.028/ continuous:1.03 (1.00–1.06) 0.047	1.92 (1.10–3.34), 0.019/ continuous: 1.03 (1.00–1.07) 0.033	2.55 (1.86–3.48), <0.001	2.57 (1.90–3.48), <0.001
15	2015	Gontero	Italy	2451	68 years	0.821	T1G3(high-risk subgroup of non– muscle-invasive bladder cancer (NMIBC)		HR for duration of survival and duration of bladder cancer specific survival reported in the article	at least an induction course of BCG as their initial intravesical treatment	5.2 years	time to first recurrence, progression to muscle-invasive disease, and the duration of cancerspecific survival (CSS) and overall survival (OS).	≥70 years: 1061 patients (43.3%)	not significant	1.12 (1.00–1.25), 0.047
16	2015	Milošević	Serbia	899	61.05 ± 10.52	0.734	NMIBC		no HR reported, only frequencies and incidences were reported.	only induction therapy
17	2018	Hurle	Italy	185	72(66-78)	0.773	T1 Highly grade bladder cancer			induction and maintenance courses (at 3 and 6 months after the induction course and every six months thereafter till 36 months), second induction course was administered if tumor recurrence was detected immediately after the first induction course.	93 months(63-147)	recurrence and progression free survival rates	≥70 years: 112 (60.5%) patients	not significant	0.778(0.469-1.290), 0.331	2.128 (1.090-4.154) 0.027	1.939 (1.001-3.773), 0.050
18	2018	Kim	South Korea	64		0.89	CIS						continuous	1.066 (1.012–1.122) 0.015	1.040 (0.99–1.09) 0.123
19	2018	Racioppi	Italy	200	86 and 85 !	0.825	high grade NMIBC		100 patients who were frail and had multiple comorbidities (WHO PS 2-3, median ASA score ≥3, median Charlson Comorbidity index ≥3, GFRb60 mL/min) were assigned to group 1 and 100 patients with WHO PS ≤1, median ASA score ≤2, median Charlson Comorbidity index ≤2, and GFR≥60 mL/min were assigned to group 2.	Patients in group one received six biweekly (i.e. every two weeks) intravesical BCG instillations, while patients in group two received six weekly instillations (as in standard clinical practice). Patients who responded to induction treatment underwent to at least one year of BCG maintenance therap	2 yaers ?		all patients over 80 years	only P values and frequencies are provided, No HR was reported
20	2019	Calo	Italy	123			high-grade T1				65 months		41 patients ≥75		1.57 (0.80–3.05) .183		0.76 (0.27–2.16) .606
21	2019	Carrion	Spain	65	87.3	0.785	NMIBC	overal survival betwwen standard management and palliative care in patients older than 85
22	2020	Daniels	USA	353 BCG first induction and 116 BCG second induction	68.74±11.01 vs 67.31±10.39	79% vs 82.8%	high garde NMIBC	High grade ta, t1 and CIS	the HR reported for the group 2	all patients receive cystoscopy approximately 6 weeks after the end of induction therapy with BCG maintenance therapy given to responding patients weekly for 3 weeks on months 3, 6, 12, 18, 24, 30, and 36 after the induction course / second group: subsequent 2nd 6-week induction therapy for patients who recurred or persisted	26.28 months vs 45.42 months	recurrence	continuous	after the second induction:(0−0.01), 0.16
23	2020	Krajewski	Poland	637	66.5±9.3	0.837	CIS			Two hundred and fifty-five patients (40%) received induction course only (6 weekly instillations) and 382 patients (60%) received induction and any maintenance (up to 3 years, 6 + 3 schedule	57 months	recurrence, progression	70 years(248 patients above or equa)/ Subgroup of patient above 75 years old consisted of 125 cases and patients above 80–41 cases	in age cut-off of 70: 1.00 (0.99–1.04), 0.615		in age cut-off of 70: 0.99 (0.96–1.03), 0.513
24	2021	Matsuoka	Japan	87	72.6 (50–92)	85 (97.7%)	NMIBC		no HR reported, only frequencies and incidences were reported.	Intravesical BCG was administered once a week for 6 or 8weeks, 80mg of Tokyo 172 strain in 40mL of saline or 81mg of Connaught strain in 40mL of saline were instilled per treatment with 2h of retention time. Maintenance BCG (3 weekly instillations at 3, 6, and 12months post-treatment initiation) was considered for high-risk BC	29.7 (2–89)	recurrence-free survival (RFS): histology-proven tumor recurrence (any grade) or the appearance of CIS./ Progression was defined as the development of a new tumor with pathologically proven muscle invasion	≥75: 38 patients and younger patients 49 patients

## Sheet: exculded
author	year	note
Hara	2003	other anticancer adjuvants beside BCG was included
richards	2020	no age impact reported
